# Supplementary material for: Two new species of Vertomannus Distant, 1903 (Heteroptera, Rhyparochromidae, Ozophorini), with proposal of a new subgenus
Source: Zookeys. 2013 Jul 30;(319):325–31. doi: 10.3897/zookeys.319.4323 (PMC3764530; doi:10.3897/zookeys.319.4323)
Supplement: XML Treatment for Vertomannus [file zookeys.319.4323-treatment1.xml]

<!DOCTYPE tp:taxon-treatment
  PUBLIC "-//TaxonX//DTD Taxonomic Treatment Publishing DTD v0 20100105//EN" "tax-treatment-NSO.dtd">
<tp:taxon-treatment xmlns:tp="http://www.plazi.org/taxpub"><tp:treatment-meta><mixed-citation publication-type="journal"><person-group><name><surname>Varga</surname><given-names>Katinka</given-names></name><name><surname>Kondorosy</surname><given-names>Előd</given-names></name></person-group><article-title>Two new species of <italic>Vertomannus</italic> Distant, 1903 (Heteroptera, Rhyparochromidae, Ozophorini), with proposal of a new subgenus</article-title><source>Zookeys</source><day>30</day><month>7</month><year>2013</year><volume>2013</volume><issue>319</issue><fpage>325</fpage><lpage>331</lpage><pub-id pub-id-type="doi">10.3897/zookeys.319.4323</pub-id></mixed-citation></tp:treatment-meta><tp:nomenclature><label>Genus</label><tp:taxon-name>
                        <tp:taxon-name-part taxon-name-part-type="genus">Vertomannus</tp:taxon-name-part>
                        <object-id xmlns:xlink="http://www.w3.org/1999/xlink" xlink:type="simple">http://species-id.net/wiki/Vertomannus</object-id>
                    </tp:taxon-name><tp:taxon-authority>Distant, 1903</tp:taxon-authority></tp:nomenclature><tp:treatment-sec sec-type="Description"><title>Redescription.</title><p>Body elongate. Head not punctured behind ocelli, posterior part slender, forming a long neck. Postocular part of head with neck longer than anteocular part. Eyes prominent. Ocelli situated close to eyes. Neck exserted. Antenna and legs slender, long. Antennal segment I and femora thickened apically. Fore femur often thick, always with spines. Pronotum with transversal furrow usually well developed, anterior and posterior lobes well separated. Anterior lobe of pronotum narrower than posterior one. Lateral margins of pronotum not flattened, humeri without spines. Middle of scutellum slightly elevated. Clavus with three or four rows of punctures. Scent gland ostiole with prominent and short peritreme curving posteriorly. Evaporatorium indistinct. Basal part of abdomen dorsoventrally constricted, not or weakly punctured. Intersegmental sutures between abdominal sterna 4 and 5 usually not curving cephalad, reaching lateral margin of abdomen.</p><p><bold>Discussion.</bold> The genus <italic><tp:taxon-name>Vertomannus</tp:taxon-name></italic> is similar to <italic><tp:taxon-name>Cervicoris</tp:taxon-name></italic> Slater, 1982, but the latter genus is different in having the anterior lobe of the pronotum globose, and the presence of a pair of long humeral spines. Additionally, <italic><tp:taxon-name>Cervicoris</tp:taxon-name></italic> has the intersegmental sutures between abdominal sterna 4 and 5 curving cephalad, not reaching the lateral margin of abdomen, which is a typical rhyparochromid character.</p><!--PageBreak--></tp:treatment-sec></tp:taxon-treatment>
