# Supplementary material for: Two new species of Vertomannus Distant, 1903 (Heteroptera, Rhyparochromidae, Ozophorini), with proposal of a new subgenus
Source: Zookeys. 2013 Jul 30;(319):325–31. doi: 10.3897/zookeys.319.4323 (PMC3764530; doi:10.3897/zookeys.319.4323)
Supplement: XML Treatment for Vertomannus (Elongatomannus) [file zookeys.319.4323-treatment2.xml]

<!DOCTYPE tp:taxon-treatment
  PUBLIC "-//TaxonX//DTD Taxonomic Treatment Publishing DTD v0 20100105//EN" "tax-treatment-NSO.dtd">
<tp:taxon-treatment xmlns:tp="http://www.plazi.org/taxpub"><tp:treatment-meta><mixed-citation publication-type="journal"><person-group><name><surname>Varga</surname><given-names>Katinka</given-names></name><name><surname>Kondorosy</surname><given-names>Előd</given-names></name></person-group><article-title>Two new species of <italic>Vertomannus</italic> Distant, 1903 (Heteroptera, Rhyparochromidae, Ozophorini), with proposal of a new subgenus</article-title><source>Zookeys</source><day>30</day><month>7</month><year>2013</year><volume>2013</volume><issue>319</issue><fpage>325</fpage><lpage>331</lpage><pub-id pub-id-type="doi">10.3897/zookeys.319.4323</pub-id></mixed-citation></tp:treatment-meta><tp:nomenclature><tp:taxon-name>
                        <tp:taxon-name-part taxon-name-part-type="genus">Vertomannus</tp:taxon-name-part>
                        (<tp:taxon-name-part taxon-name-part-type="subgenus">Elongatomannus</tp:taxon-name-part>)
                        <object-id xmlns:xlink="http://www.w3.org/1999/xlink" xlink:type="simple">urn:lsid:zoobank.org:act:AD5A59AD-B19E-4F92-ABA8-AD2F55C6AE4C</object-id>
                        <object-id xmlns:xlink="http://www.w3.org/1999/xlink" xlink:type="simple">http://species-id.net/wiki/Vertomannus_(Elongatomannus)</object-id>
                    </tp:taxon-name><tp:taxon-status xmlns:xlink="http://www.w3.org/1999/xlink" xlink:type="simple">subgen. n.</tp:taxon-status></tp:nomenclature><tp:treatment-sec sec-type="Description"><title>Description.</title><p>Head elongate, anteocular part distinctly longer than postocular part without neck, nearly horizontal, weakly declivous, antennifers not closer to eyes than longitudinal diameter of eye. Head, especially neck, with sparse long and dense short pilosity, neck transversely wrinkled. Humeral angles of pronotum prominent, posterior lobe medially elevated. Apex of labium surpassing mid coxa. Scutellum triangular, with faint Y-shaped elevation. Clavus with four full rows of punctures.</p></tp:treatment-sec><tp:treatment-sec sec-type="Discussion"><title>Discussion.</title><p>The new subgenus can readily be separated from the nominotypical subgenus based on the above mentioned characters: all known members of <italic><tp:taxon-name>Vertomannus (Vertomannus)</tp:taxon-name></italic> have a globose head with only sparse long pilosity (without short hairs) and with a relatively short anteocular part, a smooth neck; humeral angles of pronotum not prominent, labium not surpassing fore coxa, scutellum without a distinct elevation and clavus with only three rows of punctures.</p><p><bold>Type species</bold> (by present designation): <italic><tp:taxon-name>Vertomannus (Elongatomannus) flavus</tp:taxon-name></italic> sp. n.</p></tp:treatment-sec><tp:treatment-sec sec-type="Etymology"><title>Etymology.</title><p>Formed by the combination of the Latin prefix <italic>elongato</italic>- ‘elongate’ and –<italic>mannus</italic>, the former referring to the strikingly elongate head and neck characteristic for the subgenus, the latter referring to the genus <italic><tp:taxon-name>Vertomannus</tp:taxon-name></italic>. Gender masculine.</p></tp:treatment-sec></tp:taxon-treatment>
