# Supplementary material for: Two new species of Vertomannus Distant, 1903 (Heteroptera, Rhyparochromidae, Ozophorini), with proposal of a new subgenus
Source: Zookeys. 2013 Jul 30;(319):325–31. doi: 10.3897/zookeys.319.4323 (PMC3764530; doi:10.3897/zookeys.319.4323)
Supplement: XML Treatment for Vertomannus (Elongatomannus) flavus [file zookeys.319.4323-treatment3.xml]

<!DOCTYPE tp:taxon-treatment
  PUBLIC "-//TaxonX//DTD Taxonomic Treatment Publishing DTD v0 20100105//EN" "tax-treatment-NSO.dtd">
<tp:taxon-treatment xmlns:tp="http://www.plazi.org/taxpub"><tp:treatment-meta><mixed-citation publication-type="journal"><person-group><name><surname>Varga</surname><given-names>Katinka</given-names></name><name><surname>Kondorosy</surname><given-names>Előd</given-names></name></person-group><article-title>Two new species of <italic>Vertomannus</italic> Distant, 1903 (Heteroptera, Rhyparochromidae, Ozophorini), with proposal of a new subgenus</article-title><source>Zookeys</source><day>30</day><month>7</month><year>2013</year><volume>2013</volume><issue>319</issue><fpage>325</fpage><lpage>331</lpage><pub-id pub-id-type="doi">10.3897/zookeys.319.4323</pub-id></mixed-citation></tp:treatment-meta><tp:nomenclature><tp:taxon-name>
                        <tp:taxon-name-part taxon-name-part-type="genus">Vertomannus</tp:taxon-name-part>
                        (<tp:taxon-name-part taxon-name-part-type="subgenus">Elongatomannus</tp:taxon-name-part>)
                        <tp:taxon-name-part taxon-name-part-type="species">flavus</tp:taxon-name-part>
                        <object-id xmlns:xlink="http://www.w3.org/1999/xlink" xlink:type="simple">urn:lsid:zoobank.org:act:8687A7A6-CB96-4C94-BADF-C5ADB6981D24</object-id>
                        <object-id xmlns:xlink="http://www.w3.org/1999/xlink" xlink:type="simple">http://species-id.net/wiki/Vertomannus_flavus</object-id>
                    </tp:taxon-name><tp:taxon-status xmlns:xlink="http://www.w3.org/1999/xlink" xlink:type="simple">sp. n.</tp:taxon-status></tp:nomenclature><tp:treatment-sec sec-type="Type material"><title>Type material.</title><p>Holotype: female, pinned. Original label: “S Vietnam, <named-content xmlns:xlink="http://www.w3.org/1999/xlink" content-type="dwc:verbatimCoordinates" xlink:type="simple">14°10'N, 108°30'E</named-content> 40km NW of An Khe, Buon Luoi, 650–750m 28.3.–12.4. 1995, Pacholátko &amp; Dembicky leg.” [printed] (NHMW).</p><p>Paratype: 1 female, pinned. Original labels: “Laos, 24–29. IV. 2001, <named-content xmlns:xlink="http://www.w3.org/1999/xlink" content-type="dwc:verbatimCoordinates" xlink:type="simple">18°07'N, 104°29'E</named-content>, Khammouan pr. Ban Khoun Ngeun ca 200m, V. Kubáň lgt.”, “Collectio Petr Baňař, Moravian Museum Brno” (MMBC).</p><p><bold>Measurements</bold> (in mm). Body length: 9.75; head length with neck: 2.75, width: 1.0, interocular space: 0.55, anteocular length: 0.7, postocular length: 0.55, neck length 1.15; pronotum: length: 1.5, humeral width: 1.55; scutellum: length: 1.0, width: 0.9; length of claval commissure: 2.0; lengths of antennal segments: I 0.95, II 2.9, III 2.35, IV 2.45; lengths of labial segments: 5.05 = I 1.5, II 1.6, III 1.4, IV 0.55.</p></tp:treatment-sec><tp:treatment-sec sec-type="Description"><title>Description.</title><p>Body elongate, dorsum moderately shiny, thoracic sternum dull (<xref ref-type="fig" rid="F1">Fig. 1</xref>). Head, neck and ventral side of body with short semidecumbent hairs, long erect hairs present only on head (<xref ref-type="fig" rid="F2">Fig. 2</xref>).</p><!--PageBreak--><!--PageBreak--><p>Head: head-neck transition very gradual. Antennal segment I thickened apically, remaining segments long and filiform.</p><p>Thorax: pronotum trapeziform, lateral margin concave, anterior lobe narrower than posterior, anterior lobe without punctures except at margins, posterior lobe distinctly punctured, punctures with very short inconspicuous setae, posterior lobe a little more declivous than anterior lobe in lateral view. Scutellum triangular, width and length subequal, with dense punctures except faint Y-shaped elevation, with very fine, hardly visible hairs.</p><p>Legs slender and long, fore femur distally with two large spines and one small spine, with hairs as long as diameter of femur. Corium less punctured, not pubescent. Abdomen: densely pubescent with silvery hairs.</p><p><bold>Colouration.</bold> Body stramineous, punctures brown. Head and antennal segment I reddish brown, antennal segments II-III stramineous with reddish apex, segment IV brown with basal third reddish. Lateral margin of anterior lobe of pronotum darker than disk, punctures on posterior part brown. Scutellum slightly darker than ground colour of body. Membrane honey-coloured, apical part translucent, subapically with a transverse stripe connected with a longitudinal stripe.</p><fig id="F1" position="float" orientation="portrait"><label>Figure 1.</label><caption><p><italic><tp:taxon-name>Vertomannus (Elongatomannus) flavus</tp:taxon-name></italic> sp. n., dorsal view</p></caption><graphic xmlns:xlink="http://www.w3.org/1999/xlink" xlink:href="ZooKeys-319-325-g001.jpg" position="float" orientation="portrait" xlink:type="simple"/></fig><fig id="F2" position="float" orientation="portrait"><label>Figure 2.</label><caption><p><italic><tp:taxon-name>Vertomannus (Elongatomannus) flavus</tp:taxon-name></italic> sp. n., lateral view.</p></caption><graphic xmlns:xlink="http://www.w3.org/1999/xlink" xlink:href="ZooKeys-319-325-g002.jpg" position="float" orientation="portrait" xlink:type="simple"/></fig></tp:treatment-sec><tp:treatment-sec sec-type="Discussion"><title>Discussion.</title><p>The long and stramineous body and the features in the diagnosis of the subgenus easily separate this species from all known <italic><tp:taxon-name>Vertomannus</tp:taxon-name></italic> species.</p></tp:treatment-sec><tp:treatment-sec sec-type="Etymology"><title>Etymology.</title><p>The species is named after the unique colouration. The epithet “flavus” is a Latin adjective in nominative case, meaning “yellow”.</p></tp:treatment-sec></tp:taxon-treatment>
