# Supplementary material for: Two new species of Vertomannus Distant, 1903 (Heteroptera, Rhyparochromidae, Ozophorini), with proposal of a new subgenus
Source: Zookeys. 2013 Jul 30;(319):325–31. doi: 10.3897/zookeys.319.4323 (PMC3764530; doi:10.3897/zookeys.319.4323)
Supplement: XML Treatment for Vertomannus (Vertomannus) borneensis [file zookeys.319.4323-treatment4.xml]

<!DOCTYPE tp:taxon-treatment
  PUBLIC "-//TaxonX//DTD Taxonomic Treatment Publishing DTD v0 20100105//EN" "tax-treatment-NSO.dtd">
<tp:taxon-treatment xmlns:tp="http://www.plazi.org/taxpub"><tp:treatment-meta><mixed-citation publication-type="journal"><person-group><name><surname>Varga</surname><given-names>Katinka</given-names></name><name><surname>Kondorosy</surname><given-names>Előd</given-names></name></person-group><article-title>Two new species of <italic>Vertomannus</italic> Distant, 1903 (Heteroptera, Rhyparochromidae, Ozophorini), with proposal of a new subgenus</article-title><source>Zookeys</source><day>30</day><month>7</month><year>2013</year><volume>2013</volume><issue>319</issue><fpage>325</fpage><lpage>331</lpage><pub-id pub-id-type="doi">10.3897/zookeys.319.4323</pub-id></mixed-citation></tp:treatment-meta><tp:nomenclature><tp:taxon-name>
                        <tp:taxon-name-part taxon-name-part-type="genus">Vertomannus</tp:taxon-name-part>
                        (<tp:taxon-name-part taxon-name-part-type="subgenus">Vertomannus</tp:taxon-name-part>)
                        <tp:taxon-name-part taxon-name-part-type="species">borneensis</tp:taxon-name-part>
                        <object-id xmlns:xlink="http://www.w3.org/1999/xlink" xlink:type="simple">urn:lsid:zoobank.org:act:ADA68F97-E0A8-4A6D-9D06-9BF7813922E8</object-id>
                        <object-id xmlns:xlink="http://www.w3.org/1999/xlink" xlink:type="simple">http://species-id.net/wiki/Vertomannus_borneensis</object-id>
                    </tp:taxon-name><tp:taxon-status xmlns:xlink="http://www.w3.org/1999/xlink" xlink:type="simple">sp. n.</tp:taxon-status></tp:nomenclature><tp:treatment-sec sec-type="Type material"><title>Type material.</title><p>Holotype: female, pinned. Original label: “C. Borneo, Long Nawang, leg. Mjöberg 1925” [printed] (ZMAN).</p><p><bold>Measurements</bold> (in mm). Body length: 5.85; head length with neck: 1.63, width: 0.95, interocular space: 0.6; anteocular length: 0.3, postocular length: 0.5, neck length 0.53; pronotum: length: 0.95, width: 1.55; scutellum: length: 0.95, width: 0.6; length of claval commissure: 1.4; Length of antennal segments: I 0.75, II 1.8, III 1.5, IV missing; lengths of labial segments: 1.65 = I 0.5, II 0.35, III 0.5, IV 0.3</p></tp:treatment-sec><tp:treatment-sec sec-type="Description"><title>Description.</title><p>Head globose, shiny, frons smooth, not wrinkled, not punctured (<xref ref-type="fig" rid="F3">Fig. 3</xref>). Anteocular part shorter than postocular part without neck. Long hairs present on head and neck. Labium surpassing anterior margin of prosternum but ending before fore coxae, segment I reaching hind margin of eyes (<xref ref-type="fig" rid="F4">Fig. 4</xref>).</p><p>Thorax: Pronotum trapezoidal, with long hairs, lateral margin concave, anterior lobe impunctate, narrower than posterior lobe which is punctured, posterior lobe a little more declivous than anterior lobe in lateral view. Scutellum longer than wide, sparsely punctured, with some long hairs.</p><!--PageBreak--><p>Legs slender and long, fore femur with a single spine, provided with hairs which are longer than diameter of femur. Corium with two rows of punctures along claval suture and with irregular punctures on apical half of mesocorium, not pubescent. Membrane with four distinct veins, not forming cells.</p><p>Abdomen: densely pubescent with decumbent silvery hairs.</p><p><bold>Colouration.</bold> Body fuscous. Posterior lobe of pronotum pale- brown except middle part, antenna pale. Bases of femora pale stramineous, apical halves brown, tibiae basally pale yellowish brown, gradually lightening towards apex, tarsi faint light brown. Scutel<!--PageBreak-->lum with tiny stramineous spot at apex. Corium with extensive pale colouration, basal half pale except punctures, behind this area a wide stripe mostly ochraceous with brown spots and a tiny rounded white spot at apex of claval commissure; apex of corium brown with extensive white subapical spot. Membrane pale brownish, with some white spots.</p><fig id="F3" position="float" orientation="portrait"><label>Figure 3.</label><caption><p><italic><tp:taxon-name>Vertomannus</tp:taxon-name></italic> (s. str.) <italic>borneensis</italic> sp. n., dorsal view.</p></caption><graphic xmlns:xlink="http://www.w3.org/1999/xlink" xlink:href="ZooKeys-319-325-g003.jpg" position="float" orientation="portrait" xlink:type="simple"/></fig><fig id="F4" position="float" orientation="portrait"><label>Figure 4.</label><caption><p><italic><tp:taxon-name>Vertomannus</tp:taxon-name></italic> (s. str.) <italic>borneensis</italic> sp. n., lateral view</p></caption><graphic xmlns:xlink="http://www.w3.org/1999/xlink" xlink:href="ZooKeys-319-325-g004.jpg" position="float" orientation="portrait" xlink:type="simple"/></fig></tp:treatment-sec><tp:treatment-sec sec-type="Discussion"><title>Discussion.</title><p><italic><tp:taxon-name>Vertomannus borneensis</tp:taxon-name></italic> sp. n. is smaller than the other described species of the genus. The rounded, shining anteocular part of head (without wrinkles) is diagnostic value. The long pilosity on head is more sparse than for other species. <italic><tp:taxon-name>Vertomannus crassus</tp:taxon-name></italic> Zheng, 1981 and <italic><tp:taxon-name>Vertomannus validus</tp:taxon-name></italic> Zheng, 1981 are clearly different in multispinose and thick fore femora and large globose anterior pronotal lobe. <italic><tp:taxon-name>Vertomannus brevicollum</tp:taxon-name></italic> Zheng, 1981 has a very short neck, shorter than postocular part, and the apical part of abdomen is yellowish brown. <italic><tp:taxon-name>Vertomannus capitatus</tp:taxon-name></italic>, <italic><tp:taxon-name>Vertomannus emeia</tp:taxon-name></italic> Zheng, 1981 and <italic><tp:taxon-name>Vertomannus ophiocephalus</tp:taxon-name></italic> Zheng, 1981 have a longer labium reaching the fore coxae and have at least two spines on fore femora. Additionally, <italic><tp:taxon-name>Vertomannus ophiocephalus</tp:taxon-name></italic> has a longer neck than the postocular part of head; and moderately shortened hemelytra, not reaching the end of the abdomen. The pale subapical spot of corium has concave fore margin at <italic><tp:taxon-name>Vertomannus capitatus</tp:taxon-name></italic>, however, <italic><tp:taxon-name>Vertomannus borneensis</tp:taxon-name></italic> has this spot with straight fore margin.</p></tp:treatment-sec><tp:treatment-sec sec-type="Etymology"><title>Etymology.</title><p>The name of the species refers on the type locality, “borneensis” is a Latin adjective in nominative case with meaning “origin from island Borneo” (now Kalimantan).</p></tp:treatment-sec></tp:taxon-treatment>
